# Supplementary material for: H2S-Eluting Hydrogels Promote In Vitro Angiogenesis and Augment In Vivo Ischemic Wound Revascularization
Source: Biomolecules. 2024 Oct 23;14(11):1350. doi: 10.3390/biom14111350 (PMC11591623; doi:10.3390/biom14111350)
Supplement: Supplementary file 1 [file biomolecules-14-01350-s001.zip]

Archive with 1 entries (1 files):
- biomolecules-3209882-original-images.tif
